# Supplementary material for: Methodology for the Determination of a Process Safety Culture Index and Safety Culture Maturity Level in Industries
Source: Int J Environ Res Public Health. 2022 Feb 25;19(5):2668. doi: 10.3390/ijerph19052668 (PMC8909995; doi:10.3390/ijerph19052668)
Supplement: Supplementary file 1 [file ijerph-19-02668-s001.zip]

Archive with 1 entries (1 files):
- ijerph-1604838-supplementary.pdf
